# Supplementary material for: Efficacy and safety of Kunxinning granules in patients with menopausal syndrome: a multicenter, randomized, double-blinded, and placebo-controlled trial
Source: Front Pharmacol. 2025 Jul 10;16:1512110. doi: 10.3389/fphar.2025.1512110 (PMC12287090; doi:10.3389/fphar.2025.1512110)
Supplement: Supplementary file 1 [file Table2.xlsx]

## Sheet: Sheet1
Time	Experimental group（n=354）	Placebo group（n=118）	MD (95 % CI)	p value
Treatment 4 weeks - Baseline	-7.36±4.73	-3.82±3.75	-3.53(-4.48,-2.59)	<0.0001
8 weeks of treatment - Baseline	-13.63±6.19	-6.68±4.38	-6.95(-8.16,-5.74)	<0.0001
12 weeks of treatment - Baseline	-18.54±7.22	-7.91±4.49	-10.63(-12.02,-9.24)	<0.0001
4 weeks of drug withdrawal - Baseline	-17.86±7.39	-7.05±4.52	-10.81(-12.22,-9.39)	<0.0001
