# Supplementary material for: Efficacy and safety of Kunxinning granules in patients with menopausal syndrome: a multicenter, randomized, double-blinded, and placebo-controlled trial
Source: Front Pharmacol. 2025 Jul 10;16:1512110. doi: 10.3389/fphar.2025.1512110 (PMC12287090; doi:10.3389/fphar.2025.1512110)
Supplement: Supplementary file 2 [file Table3.xlsx]

## Sheet: Sheet1
Item	Experimental group（n=355）	Placebo group（n=118）
Nausea	12	3
Vomit	14	2
Diarrhea	10	5
upset stomach	5	0
Itchy skin	5	2
Urticaria	0	0
Rash allergy	5	0
Anaphylactic shock.	0	0
Palpitations	12	1
Arrhythmia	11	1
Increase or decrease in blood pressure	10	1
Dizziness	10	6
Headache	12	5
Dizzy	11	4
Abnormal liver function	0	0
Abnormal kidney function	0	0
Blood system abnormalities	2	0
Total	119	30
