# Supplementary material for: Efficacy and safety of Kunxinning granules in patients with menopausal syndrome: a multicenter, randomized, double-blinded, and placebo-controlled trial
Source: Front Pharmacol. 2025 Jul 10;16:1512110. doi: 10.3389/fphar.2025.1512110 (PMC12287090; doi:10.3389/fphar.2025.1512110)
Supplement: Supplementary file 4 [file Table1.xlsx]

## Sheet: Sheet1
Number tＲ/min	Measured value	Precursor ion	Molecular formula	Theoretical value	Error( ×10－6)	Compound	Fragment ion	Source
1	1.45	191.019	[M-H]⁻	C₆H₈O₇	191.019	-1.47	citric acid	173.0060, 129.0164	D
2	1.89	385.111	[M+Na]⁺	C₁₅H₂₂O₁₀	385.111	-0.7	catalpol	355.0856, 223.0569	D
3	2.7	169.013	[M-H]⁻	C₇H₆O₅	169.014	-2.22	gallic acid	125.024	C
4	3.3	383.131	[M+Na]⁺	C₁₆H₂₄O₉	383.132	-1.32	1-O-β-D-glucopyranosyl-quercitol	203.045	C
5	3.82	517.117	[M+Na]⁺	C₁₅H₂₆O₁₅	517.117	0.3	galloyl sucrose or isomer	355.066	C
6	4.2	517.117	[M+Na]⁺	C₁₅H₂₆O₁₅	517.117	0.88	galloyl sucrose or isomer	355.082	C
7	4.2	709.216	[M+Na]⁺	C₂₇H₄₂O₂₀	709.217	-0.87	rehmannioside D	517.1172, 365.1054	D
8	4.36	517.162	[M+Na]⁺	C₁₅H₂₆O₁₅	517.117	-1.44	galloyl sucrose or isomer	355.064	C
9	4.44	547.165	[M+Na]⁺	C₂₁H₂₂O₁₅	547.164	1.29	rehmannioside A	347.106	D
10	5.24	455.118	[M+Na]⁺	C₁₈H₂₄O₁₂	455.117	2.09	asperulosidic acid	293.029	H
11	5.4	533.183	[M+Na]⁺	C₂₃H₂₄O₁₄	533.185	-3.06	rehmannioside C	203.056	D
12	5.57	371.131	[M+Na]⁺	C₁₅H₂₄O₉	371.132	-3.25	aujugol	191.065	D
13	5.74	461.129	[M-H]⁻	C₁₉H₂₆O₁₅	461.13	-1.56	siriricose A3	351.0630, 189.0146	H
14	6.22	471.148	[M+Na]⁺	C₁₉H₂₈O₁₂	471.148	0.53	anacardoside	309.0851, 125.0394	X
15	6.38	353.087	[M-H]⁻	C₁₆H₁₈O₉	353.087	-2.15	neochlorogenic acid	191.0549, 179.0329	Y, X
16	6.55	309.095	[M+Na]⁺	C₁₃H₁₈O₇	309.095	0.57	corcinel glucoside	125.023	X
17	6.88	367.136	[M+Na]⁺	C₁₆H₂₄O₈	367.137	-1.88	mudanpioside F	205.062	C
18	6.99	461.166	[M-H]⁻	C₂₂H₃₀O₁₂	461.166	-0.23	decaffeoylcebrascoside	315.0419, 153.0330	D
19	7.1	375.129	[M-H]⁻	C₁₈H₂₄O₉	375.129	0.27	8-epiloganic aci	213.0779,169.0715	D
20	7.3	527.14	[M-H]⁻	C₂₃H₂₈O₁₄	527.14	0.03	8-O-galloyl desbenzoylpaeoniflorin	403.0931, 169.0215, 125.0402	C
21	7.54	417.14	[M-H]⁻	C₁₈H₂₆O₁₁	417.14	0.98	orcinol-1-O-β-D-apiofuranosyl-(1→6)-β-D-glucopyranoside	109.023	X
22	8.26	361.089	[M+Na]⁺	C₁₆H₁₈O₈	361.09	-3.43	5-p-coumaroylquinic acid	———	Y
23	8.29	527.141	[M-H]⁻	C₂₃H₂₈O₁₄	527.14	0.98	6'-O-galloyl desbenzoylalbiflorin	359.0731, 168.9841	C
24*	8.7	289.071	[M-H]⁻	C₁₅H₁₄O₆	289.071	0.29	(+)-cianidanol	245.0762, 151.0373, 137.0270	C
25*	9.02	353.086	[M-H]⁻	C₁₆H₁₈O₉	353.087	-4.42	chlorogenic acid	191.0539, 179.0332, 135.0470	Y, X
26	9.13	495.15	[M-H]⁻	C₂₃H₂₈O₁₂	495.15	-0.31	oxypaeoniflorin	465.1365, 345.0940	C
27	9.41	395.132	[M+Na]⁺	C₁₇H₂₄O₉	395.132	0.75	paeonin A/C	373.176	C
28*	9.68	353.087	[M-H]⁻	C₁₆H₁₈O₉	353.087	0.11	4-dicaffeoylquinic acid	191.0513, 179.0340, 135.0366	Y, X
29	10.37	277.165	[M+Na]⁺	C₁₃H₂₄O₆	277.165	0.67	———	———	HH
30	10.59	549.157	[M+Na]⁺	C₂₄H₃₀O₁₃	549.158	-2.39	mudanpioside E	203.062	C
31	10.92	425.141	[M+Na]⁺	C₁₈H₂₆O₁₀	425.142	-2.52	acetylcatalpol	383.106	D
32	11.16	409.185	[M+Na]⁺	C₁₉H₃₀O₈	409.184	1.86	icariside B2	365.0948, 177.0704	Y
33	11.72	483.148	[M+Na]⁺	C₂₀H₂₈O₁₂	483.148	1.14	paeonolide /apiopaeonoside	317.0798, 167.0864	C
34	11.98	307.176	[M+H]⁺	C₁₄H₂₆O₇	307.176	2.67	———	———	HH
35	12.16	369.152	[M+Na]⁺	C₁₆H₂₆O₈	369.152	-0.38	rehmapicroside	203.049	D
36	12.25	541.224	[M+Na]⁺	C₂₄H₃₈O₁₂	541.226	-4.62	vomifoliol 3'-O-β	365.0918, 147.0872	HH
37	12.64	503.154	[M+Na]⁺	C₂₃H₂₈O₁₁	503.153	1.32	albiflorin or isomer	341.098	C
38	13.01	342.171	[M+H]⁺	C₂₀H₂₃O₄N	342.171	0.49	magnoflorine	297.1132, 282.0897, 265.0869	Y
39*	13.76	525.161	[M+HCOO]⁻	C₂₃H₂₈O₁₁	525.161	0.15	paeoniflorine	479.1550, 449.1440	C
40	14.72	785.25	[M-H]⁻	C₃₅H₄₆O₂₀	785.25	-1.18	purpureaside C	623.2167, 161.0215	D
41	15.35	505.133	[M+Na]⁺	C₂₂H₂₆O₁₂	505.132	0.99	curculigoside C	489.1682, 429.1420	X
42	15.65	605.22	[M+Na]⁺	C₂₈H₃₈O₁₃	605.221	-2.5	(+)-lyoniresinol-9'-O-glucoside / (-)-lyoniresinol-9'-O-glucoside	575.2189, 441.2089, 413.1937	HH
43	15.96	399.128	[M-H]⁻	C₁₈H₂₄O₁₀	399.129	-1.82	———	———	Y
44	16.12	605.22	[M+Na]⁺	C₂₈H₃₈O₁₃	605.221	-1.68	(+)-lyoniresinol-9'-O-glucoside	575.219	HH
45	16.7	897.3	[M+Na]⁺	C₃₉H₅₄O₂₂	897.301	-0.39	(-)-syringaresinol-4-O-β-D-apiofuranosyl-(1→2)-β-D-glucopyranosyl-4'-O-β-D-glucopyranoside	765.2582, 603.2047	HH
46	16.92	503.153	[M+Na]⁺	C₂₃H₂₈O₁₁	503.153	-0.27	albiflorin or isomer	381.1176, 341.0985, 219.0632	C
47	17.18	823.263	[M+Na]⁺	C₃₆H₄₈O₂₀	823.264	-0.69	jionoside A1/A2	677.2	D
48*	17.3	469.111	[M+H]⁺	C₂₂H₂₂O₁₀	469.111	-0.36	calycosin-7-O-β-D-glucoside	285.0760, 270.0536, 213.0546	H
49	17.41	300.998	[M-H]⁻	C₁₄H₆O₈	300.998	-0.48	ellagic acid	284.0048, 229.0147	C
50	17.64	413.215	[M+Na]⁺	C₁₉H₃₄O₈	413.215	-0.34	rehmaionoside A/B	343.0800, 203.0545	D
51*	17.8	463.089	[M-H]⁻	C₂₁H₂₀O₁₂	463.088	3.08	hyperoside	300.0269, 271.0247, 255.0293, 151.0056	Y
52*	18.22	487.085	[M+Na]⁺	C₂₁H₂₀O₁₂	487.085	0.31	isoquercitrin	413.2135, 203.0547	Y
53	18.55	631.167	[M-H]⁻	C₃₀H₃₂O₁₅	631.166	0.79	galloylpaeoniflorin	613.1526, 509.1215, 491.1206, 463.1343	C
54*	19.41	623.196	[M-H]⁻	C₂₉H₃₆O₁₅	623.198	-1.93	acteoside	461.1600, 161.0236	D
55	19.91	939.112	[M-H]⁻	C₄₁H₃₂O₂₆	939.11	2.17	pentagalloylglucose	617.0862, 465.0825, 295.0443, 169.0129	C
56	19.96	577.156	[M-H]⁻	C₂₇H₃₀O₁₄	577.156	0.11	kaempferitrin	431.0978, 285.0375	Y
57	20.5	837.282	[M+Na]⁺	C₃₇H₅₀O₂₀	837.279	2.6	jionoside B1	691.2703, 177.0793	D
58	20.76	623.199	[M-H]⁻	C₂₉H₃₆O₁₅	623.198	2.73	isoacteoside	461.1634, 161.0240	D
59	20.76	711.249	[M-H]⁻	C₃₃H₄₄O₁₇	711.25	-0.89	(-)-syringaresinol-4-O-β	417.1548, 181.0515	HH
60	21.17	603.204	[M+Na]⁺	C₂₈H₃₆O₁₃	603.205	-2.76	(-)-syringaresinol-4-O-β	441.144	HH
61*	21.32	489.137	[M+Na]⁺	C₂₂H₂₆O₁₁	489.137	-0.17	curculigoside	327.0587, 205.0469, 123.0551	X
62	21.32	547.214	[M+Na]⁺	C₂₆H₃₆O₁₁	547.216	-3.54	icariside E3	489.1385, 205.0497	Y
63	21.99	503.153	[M+Na]⁺	C₂₃H₂₈O₁₁	503.153	0.13	albiflorin or isomer	487.1598, 341.0958	C
64	22.67	677.208	[M-H]⁻	C₃₂H₃₈O₁₆	677.208	1.09	demethylicaritin-7-O-sophoroside	530.1405, 369.0965	Y
65	22.88	485.142	[M+Na]⁺	C₂₃H₂₆O₁₀	485.142	-0.97	lactiflorin	105.018	C
66	23.16	677.208	[M-H]⁻	C₃₂H₃₈O₁₆	677.208	-0.83	hexandraside E	515.1534, 353.1019	Y
67	23.92	453.115	[M+Na]⁺	C₂₂H₂₂O₉	453.116	-1.48	ononin	269.084	H
68	23.92	823.266	[M-H]⁻	C₃₈H₄₈O₂₀	823.266	-0.33	rouhuoside	661.2134, 515.1611, 353.1019	Y
69	24.45	793.256	[M-H]⁻	C₃₇H₄₆O₁₉	793.255	1.25	epimedoside E	631.2033, 352.0947	Y
70	24.97	807.271	[M-H]⁻	C₃₈H₄₈O₁₉	807.271	0.3	diphylloside B	661.2130, 645.2224, 499.1592, 514.1488, 353.1023	Y
71	25.89	715.22	[M+Na]⁺	C₃₃H₄₀O₁₆	715.221	-2.25	sagitttasine C	693.2372, 569.1623, 407.1136, 385.1292	Y
72	26.1	485.142	[M+Na]⁺	C₂₃H₂₆O₁₀	485.142	-0.14	(6Ar,11aR)-9,10-dimethoxy-pterocarpan-3-O-β-D-glucopyanoside	323.073	H
73	26.45	675.229	[M+Na]⁺	C₃₁H₄₀O₁₅	675.226	3.27	martynoside, isomartynoside	499.1192, 469.2047, 177.0525	D
74*	27.1	283.06	[M-H]⁻	C₁₆H₁₂O₅	283.061	0.09	calycosin	268.0366, 239.0361, 211.0354, 195.0447, 91.0099	H
75*	27.37	487.158	[M+Na]⁺	C₂₃H₂₈O₁₀	487.158	-1.07	isomucronulatol 7-O-glucoside	471.2170, 441.2455, 347.1437	H
76	27.89	675.227	[M+Na]⁺	C₃₁H₄₀O₁₅	675.226	0.3	martynoside, isomartynoside	499.1625, 177.0547	D
77	27.89	859.26	[M+H]⁺	C₃₉H₄₈O₂₀	859.264	-4.39	demethylanhydroicaritin-7-O-glucopyranosyl-3-O-acetylated rhamnopyranosyl-xylopyranoside	697.2097, 675.2260, 517.1770, 355.1159	Y
78	28.07	955.347	[M+H]⁺	C₄₄H₅₈O₂₃	955.345	2.81	new	823.2999, 677.2431, 531.1866, 369.1349, 313.0728	Y
79*	28.52	839.298	[M+H]⁺	C₃₉H₅₀O₂₀	839.297	0.15	hexandraside F	677.2445, 531.1871, 369.1347, 313.0721	Y
80	28.84	823.302	[M+H]⁺	C₃₉H₅₀O₁₉	823.303	-0.07	baohuosideⅥ	677.2474, 531.1874, 369.1347, 313.0707	Y
81	29.05	839.298	[M+H]⁺	C₃₉H₅₀O₂₀	839.297	0.39	epimedin A	677.2449, 531.1870, 369.1343, 313.0718	Y
82*	29.47	807.271	[M-H]⁻	C₃₈H₄₈O₁₉	807.271	-0.07	epimedin B	645.2188, 367.1177, 351.0871, 323.0851	Y
83*	29.94	821.288	[M-H]⁻	C₃₉H₅₀O₁₉	821.287	1.81	epimedin C	659.2350, 366.1140, 351.0868, 323.0835, 311.0562	Y
84*	30.34	721.236	[M+HCOO]⁻	C₃₃H₄₀O₁₅	721.234	2.8	icariin	529.1706, 513.1781, 367.1186, 409.1259	Y
85	30.76	607.179	[M+Na]⁺	C₃₀H₃₂O₁₂	607.179	-0.41	benzoylpaeoniflorin, isobenzoylpaeoniflorin	559.176	C
86	31.67	853.279	[M+H]⁺	C₃₉H₄₈O₂₁	853.277	2.88	anhydroicaritin-3-O-rhamnopyranosyl-glucuronic acid-7-O-glucopyranoside	531.1950, 369.1354, 313.0721	Y
87	31.9	879.292	[M-H]⁻	C₄₁H₅₂O₂₁	879.292	-0.33	korepimedoside C	717.2397, 367.1167	Y
88	32.26	351.214	[M+Na]⁺	C₁₈H₃₂O₅	351.215	-2.41	———	———	Y
89	32.5	819.272	[M-H]⁻	C₃₉H₄₈O₁₉	819.271	1.03	anhydroicaritin-3-O-rhamnoside-(1→2)-furan acid-7-O-glucoside	529.1719, 367.1181, 289.0947	Y
90	33.15	923.319	[M+H]⁺	C₄₃H₅₄O₂₂	923.318	1.08	epimedokoreanosideI	531.1869, 369.1341, 313.0723	Y
91	33.29	661.213	[M-H]⁻	C₃₂H₃₈O₁₅	661.213	-0.68	epimedoside A	515.1581, 367.1176, 499.1658, 352.0944	Y
92	33.81	329.233	[M-H]⁻	C₁₈H₃₄O₅	329.233	-0.84	———	———	H
93*	33.81	267.065	[M-H]⁻	C₁₆H₁₂O₄	267.066	-1.4	formononetin	252.0436, 223.0419, 195.0448	H
94	33.96	631.2	[M-H]⁻	C₃₁H₃₆O₁₄	631.203	-4.73	demethylanhydroicaritin-3-O-rhamnopyranosyl-xylopyranoside	352.103	Y
95	34.41	323.09	[M+Na]⁺	C₁₇H₁₆O₅	323.09	0.09	methylnissolin	301.1069, 167.0609	H
96	34.59	499.16	[M-H]⁻	C₂₆H₂₈O₁₀	499.16	-0.65	baohuosideⅡ	353.1018, 352.0948, 295.0922	Y
97	34.76	963.313	[M-H]⁻	C₄₅H₅₆O₂₃	963.313	-0.02	epemedin L or isomer	801.2610, 367.1178	Y
98	34.89	963.31	[M-H]⁻	C₄₅H₅₆O₂₃	963.313	-3.34	epemedin L or isomer	801.2606, 367.1176	Y
99*	35.14	829.458	[M+HCOO]⁻	C₄₁H₆₈O₁₄	829.459	-0.19	astragalosideⅣ	783.456	H
100*	35.31	829.457	[M+HCOO]⁻	C₄₁H₆₈O₁₄	829.459	-1.87	astragalosideⅢ	783.4515, 489.3573	H
101*	35.75	675.229	[M-H]⁻	C₃₃H₄₀O₁₅	675.229	0.3	baohuosideⅦ	367.1174, 352.0947	Y
102	35.83	675.229	[M-H]⁻	C₃₃H₄₀O₁₅	675.229	0.3	sagittatoside A	367.1164, 351.0966, 323.0864	Y
103	36.15	529.173	[M-H]⁻	C₂₇H₃₀O₁₁	529.171	4.18	icarisideⅠ	367.1178, 309.0756, 297.0522	Y
104*	36.29	647.232	[M+H]⁺	C₃₂H₃₈O₁₄	647.234	-2.91	sagittatoside B	369.134	Y
105*	36.29	849.46	[M+Na]⁺	C₄₃H₇₀O₁₅	849.461	-1.14	astragalosideⅡ	669.244	H
106	36.41	659.234	[M-H]⁻	C₃₃H₄₀O₁₄	659.234	-0.74	2″-O-rhamnosyl-icarisideⅡ	366.1101, 351.0872, 323.0851	Y
107	36.61	659.234	[M-H]⁻	C₃₃H₄₀O₁₄	659.234	-0.28	isomer of 2″-O-rhamnosyl icariside Ⅱ	366.1115, 351.0859, 323.0865	Y
108	36.94	871.469	[M+HCOO]⁻	C₄₃H₇₀O₁₅	871.469	0.17	isomer of astragalosideⅡ	825.473	H
109	36.94	717.241	[M-H]⁻	C₃₅H₄₂O₁₆	717.24	1.72	sagittatoside C	513.1779, 367.1191	Y
110*	37.1	513.177	[M-H]⁻	C₂₇H₃₀O₁₀	513.176	1.41	baohuosideⅠ	366.1104, 351.0877, 323.0874, 217.0506	Y
111	37.29	849.461	[M+Na]⁺	C₄₃H₇₀O₁₅	849.461	-0.2	isomer of astragalosideⅡ	669.397	H
112	37.51	311.22	[M-H]⁻	C₁₈H₃₂O₄	311.222	-6.02	———	———	H
113	37.52	657.219	[M-H]⁻	C₃₃H₃₈O₁₄	657.218	0.86	anhydroicaritin-3-O-rhamnopyranosyl-furan acid	513.1791, 367.1186, 352.0958	Y
114*	37.62	913.481	[M+HCOO]⁻	C₄₅H₇₂O₁₆	913.48	2.02	astragalosideⅠ	867.458	H
115*	37.85	913.481	[M+HCOO]⁻	C₄₅H₇₂O₁₆	913.48	1.15	isoastragalosideⅠ	867.467	H
Note:* is for comparison with reference products. D is dried root tuber of Rehmannia glutinosa (Gaertn.) DC. [Orobanchaceae; Rehmanniae radix praeparata], H is dried root of Astragalus membranaceus (Fisch.) Bunge [Fabaceae; Astragali radix], Y is dried leaf of Epimedium brevicornu Maxim. [Berberidaceae; Epimedii folium], C is dried root of Paeonia lactiflora Pall. [Paeoniaceae; Paeoniae radix alb…
